# Supplementary material for: Salvage Interstitial Brachytherapy for Isolated Local Recurrence of Cervical and Endometrial Cancer: A Retrospective Analysis Stratified by Type of Pelvic Irradiation History
Source: Cancers (Basel). 2026 Jan 14;18(2):252. doi: 10.3390/cancers18020252 (PMC12838614; doi:10.3390/cancers18020252)
Supplement: Supplementary file 1 [file cancers-18-00252-s001.zip]

Archive with 1 entries (1 files):
- cancers-4040850-supplementary.pdf
